# Supplementary material for: Liver gene therapy with intein‐mediated F8 trans‐splicing corrects mouse haemophilia A
Source: EMBO Mol Med. 2022 May 2;14(6):e15199. doi: 10.15252/emmm.202115199 (PMC9174883; doi:10.15252/emmm.202115199)
Supplement: Supplementary file 3 — Source Data for Expanded View [file EMMM-14-e15199-s001.zip]

Archive with 1 entries (1 files):
- emmm202115199-sup-0009-SDataEV.xlsx
