# Supplementary material for: Liver gene therapy with intein‐mediated F8 trans‐splicing corrects mouse haemophilia A
Source: EMBO Mol Med. 2022 May 2;14(6):e15199. doi: 10.15252/emmm.202115199 (PMC9174883; doi:10.15252/emmm.202115199)
Supplement: Supplementary file 3 — Source Data for Expanded View [file EMMM-14-e15199-s001.zip › emmm202115199-sup-0009-SDataEV.xlsx]

## Sheet: Sheet1
	N=1	n=2	n=3
F8 wild-type	0.03	0	0.02
F8N6	0.15	0.28	0.27
F8SQ	0	0.04	0.01
F8V3	0	0.02	0.03
NT	0	0	0
