# Supplementary material for: Liver gene therapy with intein‐mediated F8 trans‐splicing corrects mouse haemophilia A
Source: EMBO Mol Med. 2022 May 2;14(6):e15199. doi: 10.15252/emmm.202115199 (PMC9174883; doi:10.15252/emmm.202115199)
Supplement: Supplementary file 4 — Source Data for Figure 1 [file EMMM-14-e15199-s005.xlsx]

## Sheet: Figure 1 B
								3xFlag
								Excided inteins
								Actin

## Sheet: Figure 1 C
	Single AAV					AAV intein
n	1	2	3	4	5	6	7	8	9	10
egfp expression	98.4749	123.08	114.31	94.4819	69.6531	81.8545	118.474	63.3938	62.0322	54.6531
