# Supplementary material for: Liver gene therapy with intein‐mediated F8 trans‐splicing corrects mouse haemophilia A
Source: EMBO Mol Med. 2022 May 2;14(6):e15199. doi: 10.15252/emmm.202115199 (PMC9174883; doi:10.15252/emmm.202115199)
Supplement: Supplementary file 5 — Source Data for Figure 2 [file EMMM-14-e15199-s009.xlsx]

## Sheet: Figure 2C
Chromogenic Assay
Neg	Wild-type	N6	SQ	V3
2.5	8.2	144.2	71.3	126.3
1.5	3.9	36.9	10.3	54.8
5.7	9	70.3	30.7	23
0	6.5	32.8	11.3	37.5
0	5	93.7	33.1	57.3
	13.5	98.6	20.9	46.6
	2.4	52.5	14
	18.9	43.8
