# Supplementary material for: Liver gene therapy with intein‐mediated F8 trans‐splicing corrects mouse haemophilia A
Source: EMBO Mol Med. 2022 May 2;14(6):e15199. doi: 10.15252/emmm.202115199 (PMC9174883; doi:10.15252/emmm.202115199)
Supplement: Supplementary file 6 — Source Data for Figure 3 [file EMMM-14-e15199-s006.xlsx]

## Sheet: Figure 3C
Chromogenic Assay
I+II	I+II (Het)	I (N-int E)	I (N-int B)	II (C-int E)	Neg
75.2078	10.2933	9.08	11.27	13.98	1.5
63.7343	10.86	7.86	11.19	8.67	7.6
44.8949	10.94	10.86	9.24	9.64	5.1
					5.2
