# Supplementary material for: Liver gene therapy with intein‐mediated F8 trans‐splicing corrects mouse haemophilia A
Source: EMBO Mol Med. 2022 May 2;14(6):e15199. doi: 10.15252/emmm.202115199 (PMC9174883; doi:10.15252/emmm.202115199)
Supplement: Supplementary file 7 — Source Data for Figure 4 [file EMMM-14-e15199-s007.xlsx]

## Sheet: Figure 4 C
	intein N6	5' (I)	3'(II)	codop intein N6	codop 5'(I)	codop 3'(II)	Neg
n=1	63.5956	5.20192	4.51035	248.972	2.5747	1.37723	5.07211
n=2	65.3099	1.57993	0	170.85	0	0	5.20192
n=3	83.1582	0	0	181.753	0	1.05448	0
