# Supplementary material for: Liver gene therapy with intein‐mediated F8 trans‐splicing corrects mouse haemophilia A
Source: EMBO Mol Med. 2022 May 2;14(6):e15199. doi: 10.15252/emmm.202115199 (PMC9174883; doi:10.15252/emmm.202115199)
Supplement: Supplementary file 8 — Source Data for Figure 5 [file EMMM-14-e15199-s002.xlsx]

## Sheet: Figure 5 A
				Probe HLP

## Sheet: Figure 5 B
		CodopV3								N6 intein					CodopN6 intein					Knockout
	Baseline	0	0	0	0	0	0	0	0	0	5.8	0	0	0	0	0	0	0	0	0	0.9
weeks post-injection	4	271	8.17	315.7	356	62.8	212	258	310	194.7	185.8	68.6	88.2	33.5	53.54	77.55	127	83.82	140.5
	8	0	0	342.2	350	8	24.7	0	324	131.8	109	112.3	37.2	274.9	134.9	164	66.8	19.44	51
	12	24.4	0	200	171	0	0	0	314	56.7	16.6	332	90	136	13.52	114.56	413.78	57.36	90.97
	16	0	0	322	322.6	6.8	3	2.4	314	60	87	298.1	265.5	19.3	50.76	14.42	164.33	66.18	71.02
wild-type		171	99.3	88.3	23.5	46.5	115	44.2	45.2	78.1	59.1	50

## Sheet: Figure 5 C
Baseline	44.8	53.2	27.8	46	58.4	38.2	44.5	41.6	37	51.5	32.7	40	50	42.5	45	37.4	28.7	39.7	36	29	50
Wild-type	19.9	20.4	18.6	15	17	17.5
CodopV3	46.9	40	17.5	16.9	42.6	39.9	38.3	34.1
N6 intein	22.4	25	28.8	26.6	22.7
CodopN6 intein	22	30	16.8	18.3	16.3

## Sheet: Figure 5 D
knockout	590	594	540	568
CodopV3	411	498	563	259
N6 intein	212	240	530	595
CodopN6 intein	559	459	266	254	217	285

## Sheet: Figure 5 E
knockout	4.35	4.43	4.61	4.68
CodopV3	4.09	4.85	4.85	2.9
N6 intein	4.79	4.39	1.86	4.47
CodopN6 intein	0.274	0.571	4.66	1.92	0.746	4.55
