# Supplementary material for: Liver gene therapy with intein‐mediated F8 trans‐splicing corrects mouse haemophilia A
Source: EMBO Mol Med. 2022 May 2;14(6):e15199. doi: 10.15252/emmm.202115199 (PMC9174883; doi:10.15252/emmm.202115199)
Supplement: Supplementary file 9 — Source Data for Figure 6 [file EMMM-14-e15199-s003.xlsx]

## Sheet: Figure 6 A
group	mouse ID	anti-F8 antibodies
CodopV3	279	1090
	283	1408
	309	18.8
	314	0
	320	139.9
	342	570.4
	346	1281
	367	31
N6 intein	241	1.9
	243	2.1
	269	0
	270	0
	339	1.1
CodopN6 intein	482	0.7
	483	0.4
	493	1
	494	0.5
	495	0.4

## Sheet: Figure 6 B
	animal ID	Bethesda (BU/ml)
Group treatment	wild-type	4.98667
CodopV3	279	27.5266
	283	19.8975
	309	5.39853
	314	6.01719
	320	6.17652
	342	34.9591
	346	7.92914
	367	4.52222
N6 intein	241	3.0086
	243	2.21195
	339	3.46792
CodopN6 intein	482	2.68994
	483	1.49497

## Sheet: Figure 6 C
IP-10	weeks post-injection
	0	4	8	16
CodopV3	1.3951		3.35115	8.00972
	1.4873	2.25018	3.43207	6.64196
	0.818146	10.6339	4.33409	6.49795
	1.26049	7.34027	7.56151	29.1549
	0.610568	10.4136	3.86792	2.91434
	weeks post-injection
eotaxin	0	4	8	16
CodopV3	104.552	-	198.751	363.491
	171.696	242.7	375.732	162.022
	46.2113	777.102	371.195	497.506
	98.0522	224.758	317.649	2950
	50.3006	150.714	521.481	259.647
